# Supplementary material for: Diversity of Arbuscular Mycorrhizal Fungi in Rhizosphere Soil of Maize in Northern Xinjiang, China, and Evaluation of Inoculation Benefits of Three Strains
Source: J Fungi (Basel). 2025 Dec 29;12(1):27. doi: 10.3390/jof12010027 (PMC12843313; doi:10.3390/jof12010027)
Supplement: Supplementary file 1 [file jof-12-00027-s001.zip]

Archive with 1 entries (1 files):
- jof-4054913-supplementary.pdf
